# Supplementary material for: A reflection on invasive pneumococcal disease and pneumococcal conjugate vaccination coverage in children in Southern Europe (2009–2016)
Source: Hum Vaccin Immunother. 2016 Dec 20;13(6):1242–53. doi: 10.1080/21645515.2016.1263409 (PMC5489303; doi:10.1080/21645515.2016.1263409)
Supplement: Supplemental_material.zip [file khvi-13-06-1263409-s001.zip]

Archive with 3 entries (3 files):
- Figure S2.docx
- Audio slides-audio-final.wmv
- Figure S1.docx
